# Supplementary material for: pH-Sensitive Gold Nanorods for Non-Steroidal Anti-Inflammatory Drugs (NSAIDs) Delivery and DNA-Binding Studies
Source: Molecules. 2023 Apr 27;28(9):3780. doi: 10.3390/molecules28093780 (PMC10179929; doi:10.3390/molecules28093780)
Supplement: Supplementary file 1 [file molecules-28-03780-s001.zip]

Archive with 1 entries (1 files):
- molecules-2345556-supplementary.pdf
